# Supplementary material for: In vitro to in vivo extrapolation to derive a metabolism factor for estimating the aggregate exposure to salicylic acid after dermal exposure of its esters
Source: Arch Toxicol. 2024 Apr 24;98(7):2199–211. doi: 10.1007/s00204-024-03749-8 (PMC11169020; doi:10.1007/s00204-024-03749-8)
Supplement: Supplementary file 1 — Supplementary file1 (XLSX 153 KB) [file 204_2024_3749_MOESM1_ESM.xlsx]

## Sheet: Summary
Supplementary Table 4. Data summary and calculations of intrinsic clearance of all substances tested in liver S9.
Substance	CAS	LogP	Salicylate ester?	Assay number	Half-life (min)		CLint (uL/min/mg S9 protein)
					Mean	SD	Mean	SD
(4Z)-hept-4-en-2-yl salicylate	873888-84-7	5.39	Yes	3	326.6	28	21.3	1.7
1,3-Dimethyl-3-butenyl salicylate	80118-10-1	4.91	Yes	3	168.8	14	41.2	3.3
2-Isopentenyl salicylate	68555-58-8	4.41	Yes	3	116.7	13.9	59.9	7.1
2-methylbutyl salicylate	51115-63-0	4.49	Yes	3	84.3	23.2	86.6	24.2
Acetaminosalol	118-57-0	2.93	Yes	4	1.9	0.1	3654.1	192.6
Amyl salicylate	2050-08-0	4.57	Yes	4	59.8	13.1	120.1	28.7
Assay PC - 7EC	31005-02-4		No - Reference	1	391.9	25.8	17.7	1.1
Assay PC - 7EC	31005-02-4		No - Reference	2	819.9	1018.4	37	45.9
Assay PC - 7EC	31005-02-4		No - Reference	3	1230.9	382.9	5.9	1.8
Assay PC - 7EC	31005-02-4		No - Reference	4	164.3	45.1	43.8	12
Assay PC - 7EC	31005-02-4		No - Reference	5	1337.7	188.5	5.3	0.8
Assay PC - 7EC	31005-02-4		No - Reference	6	263.1	51.8	26.9	5.3
Assay PC - 7EC	31005-02-4		No - Reference	7	143.2	25.5	49.2	8.8
Assay PC - 7EC	31005-02-4		No - Reference	8	132.1	37.6	54.7	15.6
Assay PC - 7EC	31005-02-4		No - Reference	9	155.5	9.8	44.7	2.8
Assay PC - BSal	118-58-1	4.31	Yes - reference	1	389.7	7.9	17.8	0.4
Assay PC - BSal	118-58-1	4.31	Yes - reference	2	168.8	8.4	41.2	2.1
Assay PC - BSal	118-58-1	4.31	Yes - reference	3	193.1	8.4	35.9	1.6
Assay PC - BSal	118-58-1	4.31	Yes - reference	4	138.3	2.5	50.2	0.9
Assay PC - BSal	118-58-1	4.31	Yes - reference	5	122.8	9.8	56.6	4.5
Assay PC - BSal	118-58-1	4.31	Yes - reference	6	200.9	63	36.3	11.4
Assay PC - BSal	118-58-1	4.31	Yes - reference	7	175.6	2.5	39.5	0.6
Assay PC - BSal	118-58-1	4.31	Yes - reference	8	91.8	35	81.5	31
Assay PC - BSal	118-58-1	4.31	Yes - reference	9	149	1.7	46.5	0.6
Benzyl salicylate	118-58-1	4.31	Yes	4	160.1	20.9	43.8	6.1
Butyl salicylate	2052-14-4	4.63	Yes	2	40.1	3.2	173.7	14.4
Butyloctyl salicylate	190085-41-7	7.93	Yes	1	594	55.7	11.7	1.2
Butyloctyl salicylate	190085-41-7	7.93	Yes	9	599	13.4	11.6	0.3
Chlorosalicylic acid	321-14-2		No	4	95408.1	194423	0	0.2
Cis-3-hexenyl salicylate	65405-77-8	4.84	Yes	5	27.3	1.3	254.6	12.3
Cyclohexyl salicylate	25485-88-5	4.87	Yes	1	263.4	21.7	26.4	2.3
Cyclohexyl salicylate	25485-88-5	4.87	Yes	9	493.8	27.1	14	0.8
Ethyl salicylate	118-61-6	2.95	Yes	5	19	2.2	367.6	45.5
Ethylhexyl salicylate	118-60-5	5.97	Yes	1	116.3	11.5	60	6.3
Ethylhexyl salicylate	118-60-5	5.97	Yes	9	168.3	10.3	41.3	2.5
Glycol salicylate	87-28-5	1.63	Yes	5	54.2	1.9	128	4.4
Hexyl salicylate	6259-76-3	5.06	Yes	5	58.1	1.1	119.3	2.2
Homosalate	118-56-9	6.16	Yes	1	253.6	19.5	27.4	2.2
Homosalate	118-56-9	6.16	Yes	9	348.4	9.9	19.9	0.6
Isoamyl salicylate	87-20-7	4.49	Yes	2	48.8	4.3	142.7	13.3
Isobutyl salicylate	87-19-4	4	Yes	2	92.1	13.4	76.4	12
Isodecyl salicylate	85252-25-1	6.95	Yes	6	876.2	41.3	7.9	0.4
Isopropoxyethyl salicylate	79915-74-5	3.24	Yes	6	3.4	0.3	2028.5	179.3
Isopropylbenzyl salicylate	94134-93-7	5.77	Yes	6	216.4	7.1	32.1	1
Isotridecyl salicylate	1863871-63-9	6.37	Yes	6	723.6	29	9.6	0.3
Menthyl salicylate	89-46-3	6.62	Yes	7	273.6	0	25.3	0
Methyl methyl salicylate	4670-56-8		No	2	22334.6	6245.1	33.3	0
Methyl salicylate	119-36-8	2.55	Yes	7	8	2.8	931	278.8
P-cresyl salicylate	607-88-5	4.37	Yes	7	2.2	0.1	3154.3	143.5
Phenethyl salicylate	87-22-9	4.8	Yes	8	6.4	0.3	1078.9	52.1
Phenyl salicylate	118-55-8	3.82	Yes	8	0.9	0.5	8181.3	680.6
Potassium methoxysalicylate	152312-71-5		No	8	Not metabolised		Not metabolised
Salicylic acid	69-72-7		Yes but target metabolite	8	Not metabolised		Not metabolised
Silandiol salicylate	244285-94-7		No	10	Not metabolised		Not metabolised

## Sheet: Liver S9
Supplementary Table 4. Data summary and calculations of intrinsic clearance in liver S9
																																					CLint (uL/min/mg protein) =	(V x 0.693)/t1/2
																							-Slope							HALF LIFE (min)					CLint (uL/min/mg S9 protein)
							Concentration of SA formed					Initial parent minus SAL formation			Natural logarithm (ln) parent depletion			Salicylic acid formation % of mean nominal parent concentration					With cofactors +S9			Control with CF but w/o S9				With cofactors +S9					With cofactors +S9
Experiment No.	TEST or REF	Substance	CAS	Nominal concentration (nM)	Incubation condition	Time (min)	A (nM)	B (nM)	C (nM)	Mean (nM)	SD (nM)	A (nM)	B (nM)	C (nM)	A (nM)	B (nM)	C (nM)	A (%)	B (%)	C (%)	Mean (%)	SD (%)	1	2	3	1	2	3	Mean value	1	2	3	Mean	SD	1	2	3	Mean	SD	%CV
1	REF	PC - Benzyl salicylate	118-58-1	5000	Incubated in liver S9 + 4% BSA + Cofactors	0	0	0		0	0	5000	5000		8.517	8.517		0	0		0	0	0.001753	0.001804		0	0	0	0	395.3	384.1		389.7	7.9	17.5	18		17.8	0.4	2.2
						30	296.8	311.43		304.1	10.3	4703.2	4688.6		8.456	8.453		5.9	6.2		6.1	0.2
						240	1729.91	1771.32		1750.6	29.3	3270.1	3228.7		8.093	8.08		34.6	35.4		35	0.6
1	REF	PC - 7-EC		5000	Incubated in liver S9 + 4% BSA + Cofactors	0	5852	5575.7		5713.9	195.4				8.675	8.626		117	111.5		114.3	3.9	0.00169	0.001855		0	0	0	0	410.1	373.6		391.9	25.8	16.9	18.5		17.7	1.1	6.2
						30	5739.24	5229.4		5484.3	360.5				8.655	8.562		114.8	104.6		109.7	7.2
						120	4822.4	4451		4636.7	262.6				8.481	8.401		96.4	89		92.7	5.2
1	TEST	Butyloctyl salicylate	190085-41-7	5000	Incubated in liver S9 + 4% BSA + Cofactors	0	0	0	0	0	0	5000	5000	5000	8.517	8.517	8.517	0	0	0	0	0	0.001073	0.001153	0.001295	0	0	0	0	645.9	601	535.1	594	55.7	10.7	11.5	13	11.7	1.2	10.3
						5	13.08	16.2	0	9.8	8.6	4986.9	4983.8	5000	8.515	8.514	8.517	0.3	0.3	0	0.2	0.2
						15	36.31	39.78	37.79	38	1.7	4963.7	4960.2	4962.2	8.51	8.509	8.51	0.7	0.8	0.8	0.8	0.1
						30	127.42	113.78	93.5	111.6	17.1	4872.6	4886.2	4906.5	8.491	8.494	8.498	2.5	2.3	1.9	2.2	0.3
						120	561.4	635.21	678.51	625	59.2	4438.6	4364.8	4321.5	8.398	8.381	8.371	11.2	12.7	13.6	12.5	1.2
						240	1126.83	1187.1	1307.95	1207.3	92.2	3873.2	3812.9	3692.1	8.262	8.246	8.214	22.5	23.7	26.2	24.1	1.9
1	TEST	Butyloctyl salicylate	190085-41-7	5000	Control - Incubated in buffer + 4% BSA + Cofactors	0	0	0	0	0	0	5000	5000	5000	8.517	8.517	8.517	0	0	0	0	0
						15	0	0	0	0	0	5000	5000	5000	8.517	8.517	8.517	0	0	0	0	0
						240	0	0	0	0	0	5000	5000	5000	8.517	8.517	8.517	0	0	0	0	0
1	TEST	Cyclohexyl salicylate	25485-88-5	5000	Incubated in liver S9 + 4% BSA + Cofactors	0	0	0	0	0	0	5000	5000	5000	8.517	8.517	8.517	0	0	0	0	0	0.00247	0.002561	0.0029	0	0	0	0	280.6	270.6	239	263.4	21.7	24.7	25.6	29	26.4	2.3	8.7
						5	25	0	53.5	26.2	26.8	4975	5000	4946.5	8.512	8.517	8.506	0.5	0	1.1	0.5	0.6
						15	69.09	94.55	114.22	92.6	22.6	4930.9	4905.5	4885.8	8.503	8.498	8.494	1.4	1.9	2.3	1.9	0.5
						30	309.67	228.31	238.52	258.8	44.3	4690.3	4771.7	4761.5	8.453	8.47	8.468	6.2	4.6	4.8	5.2	0.9
						120	1201.51	1074.7	1147.49	1141.2	63.6	3798.5	3925.3	3852.5	8.242	8.275	8.256	24	21.5	22.9	22.8	1.3
						240	2221	2303.91	2533.11	2352.7	161.7	2779	2696.1	2466.9	7.93	7.9	7.811	44.4	46.1	50.7	47.1	3.3
1	TEST	Cyclohexyl salicylate	25485-88-5	5000	Control - Incubated in buffer + 4% BSA + Cofactors	0	0	0	0	0	0	5000	5000	5000	8.517	8.517	8.517	0	0	0	0	0
						15	0	0	0	0	0	5000	5000	5000	8.517	8.517	8.517	0	0	0	0	0
						240	0	0	0	0	0	5000	5000	5000	8.517	8.517	8.517	0	0	0	0	0
1	TEST	Ethylhexyl salicylate	118-60-5	5000	Incubated in liver S9 + 4% BSA + Cofactors	0	0	0	0	0	0	5000	5000	5000	8.517	8.517	8.517	0	0	0	0	0	0.006715	0.00574	0.00555	0	0	0	0	103.2	120.7	124.9	116.3	11.5	67.2	57.4	55.5	60	6.3	10.5
						5	84.49	85.85	80.9	83.7	2.6	4915.5	4914.2	4919.1	8.5	8.5	8.501	1.7	1.7	1.6	1.7	0.1
						15	334.38	335.46	420.11	363.3	49.2	4665.6	4664.5	4579.9	8.448	8.448	8.429	6.7	6.7	8.4	7.3	1
						30	825.18	804.61	821.98	817.3	11.1	4174.8	4195.4	4178	8.337	8.342	8.338	16.5	16.1	16.4	16.3	0.2
						120	2440.02	2559.61	2438.35	2479.3	69.5	2560	2440.4	2561.7	7.848	7.8	7.848	48.8	51.2	48.8	49.6	1.4
						240	4022.95	3716.76	3679.27	3806.3	188.5	977.1	1283.2	1320.7	6.885	7.157	7.186	80.5	74.3	73.6	76.1	3.8
1	TEST	Ethylhexyl salicylate	118-60-5	5000	Control - Incubated in buffer + 4% BSA + Cofactors	0	0	0	0	0	0	5000	5000	5000	8.517	8.517	8.517	0	0	0	0	0
						15	0	0	0	0	0	5000	5000	5000	8.517	8.517	8.517	0	0	0	0	0
						240	0	0	0	0	0	5000	5000	5000	8.517	8.517	8.517	0	0	0	0	0
1	TEST	Homosalate	118-56-9	5000	Incubated in liver S9 + 4% BSA + Cofactors	0	0	0	0	0	0	5000	5000	5000	8.517	8.517	8.517	0	0	0	0	0	0.002983	0.002688	0.00256	0	0	0	0	232.3	257.8	270.7	253.6	19.5	29.8	26.9	25.6	27.4	2.2	8
						5	25	0	25	16.7	14.4	4975	5000	4975	8.512	8.517	8.512	0.5	0	0.5	0.3	0.3
						15	25	25	99.14	49.7	42.8	4975	4975	4900.9	8.512	8.512	8.497	0.5	0.5	2	1	0.9
						30	436.22	392.05	404.53	410.9	22.8	4563.8	4608	4595.5	8.426	8.436	8.433	8.7	7.8	8.1	8.2	0.5
						120	1401.21	1395.99	1330.72	1376	39.3	3598.8	3604	3669.3	8.188	8.19	8.208	28	27.9	26.6	27.5	0.8
						240	2539.1	2332	2275.6	2382.2	138.7	2460.9	2668	2724.4	7.808	7.889	7.91	50.8	46.6	45.5	47.6	2.8
1	TEST	Homosalate	118-56-9	5000	Control - Incubated in buffer + 4% BSA + Cofactors	0	0	0	0	0	0	5000	5000	5000	8.517	8.517	8.517	0	0	0	0	0
						15	0	0	0	0	0	5000	5000	5000	8.517	8.517	8.517	0	0	0	0	0
						240	0	0	0	0	0	5000	5000	5000	8.517	8.517	8.517	0	0	0	0	0
2	REF	PC - Benzyl salicylate		5000	Incubated in liver S9 + 4% BSA + Cofactors	0	0	0		0	0	5000	5000		8.517	8.517		0	0		0	0	0.003966	0.004257		0	0	0	0	174.7	162.8		168.8	8.4	39.7	42.6		41.2	2.1	5.1
						30	507.56	612.72		560.1	74.4	4492.4	4387.3		8.41	8.386		10.2	12.3		11.3	1.5
						240	3060.59	3202.04		3131.3	100	1939.4	1798		7.57	7.494		61.2	64		62.6	2
2	REF	PC - 7-EC		5000	Incubated in liver S9 + 4% BSA + Cofactors	0	5301.6	5025.9		5163.8	194.9				8.576	8.522		106	100.5		103.3	3.9	0.006946	0.00045		0	0	0	0	99.8	1540		819.9	1018.4	69.4	4.5		37	45.9	124.1
						30	5767.66	5924.5		5846.1	110.9				8.66	8.687		115.4	118.5		117	2.2
						120	2505.6	5008.4		3757	1769.7				7.826	8.519		50.1	100.2		75.2	35.4
2	TEST	Butyl salicylate	2052-14-4	5000	Incubated in liver S9 + 4% BSA + Cofactors	0	0	0	0	0	0	5000	5000	5000	8.517	8.517	8.517	0	0	0	0	0	0.016905	0.016252	0.01899	1.355e-05	0	0	4.51667e-06	41	42.7	36.5	40.1	3.2	169	162.3	189.9	173.7	14.4	8.3
						5	351.06	383.27	326.49	353.6	28.5	4648.9	4616.7	4673.5	8.444	8.437	8.45	7	7.7	6.5	7.1	0.6
						15	1045.95	998.67	929.63	991.4	58.5	3954.1	4001.3	4070.4	8.283	8.294	8.311	20.9	20	18.6	19.8	1.2
						30	1982.83	1938.45	2168.66	2030	122.1	3017.2	3061.6	2831.3	8.012	8.027	7.948	39.7	38.8	43.4	40.6	2.4
						120	4634.8	5874.56	4646.07	5051.8	712.5	365.2	-874.6	353.9	5.9	#NUM!	5.869	92.7	117.5	92.9	101	14.3
						240	4991.2	5723.27	4903.46	5206	450.1	8.8	-723.3	96.5	2.175	#NUM!	4.57	99.8	114.5	98.1	104.1	9
2	TEST	Butyl salicylate	2052-14-4	5000	Control - Incubated in buffer + 4% BSA + Cofactors	0	0	0	0	0	0	5000	5000	5000	8.517	8.517	8.517	0	0	0	0	0
						15	36.42	0	0	12.1	21	4963.6	5000	5000	8.51	8.517	8.517	0.7	0	0	0.2	0.4
						240	0	0	0	0	0	5000	5000	5000	8.517	8.517	8.517	0	0	0	0	0
2	TEST	Isoamyl salicylate	87-20-7	5000	Incubated in liver S9 + 4% BSA + Cofactors	0	0	0	0	0	0	5000	5000	5000	8.517	8.517	8.517	0	0	0	0	0	0.015797	0.01329	0.01372	0	0	0	0	43.9	52.1	50.5	48.8	4.3	157.9	133	137.2	142.7	13.3	9.3
						5	676.36	613.54	707.54	665.8	47.9	4323.6	4386.5	4292.5	8.372	8.386	8.365	13.5	12.3	14.2	13.3	1
						15	1735.28	1489.6	1615.69	1613.5	122.9	3264.7	3510.4	3384.3	8.091	8.163	8.127	34.7	29.8	32.3	32.3	2.5
						30	2710.49	2733.24	2628.32	2690.7	55.2	2289.5	2266.8	2371.7	7.736	7.726	7.771	54.2	54.7	52.6	53.8	1.1
						120	4305.57	4058.02	4114.37	4159.3	129.8	694.4	942	885.6	6.543	6.848	6.786	86.1	81.2	82.3	83.2	2.6
						240	4882.97	4712.84	5520.85	5038.9	426	117	287.2	-520.9	4.762	5.66	#NUM!	97.7	94.3	110.4	100.8	8.5
2	TEST	Isoamyl salicylate	87-20-7	5000	Control - Incubated in buffer + 4% BSA + Cofactors	0	0	0	0	0	0	5000	5000	5000	8.517	8.517	8.517	0	0	0	0	0
						15	0	0	0	0	0	5000	5000	5000	8.517	8.517	8.517	0	0	0	0	0
						240	0	0	0	0	0	5000	5000	5000	8.517	8.517	8.517	0	0	0	0	0
2	TEST	Isobutyl salicylate	87-19-4	5000	Incubated in liver S9 + 4% BSA + Cofactors	0	0	0	0	0	0	5000	5000	5000	8.517	8.517	8.517	0	0	0	0	0	0.007129	0.009029	0.006793	9.682e-06	0	0	3.22733e-06	97.3	76.8	102.1	92.1	13.4	71.2	90.2	67.9	76.4	12	15.7
						5	162.47	185.56	167.21	171.7	12.2	4837.5	4814.4	4832.8	8.484	8.479	8.483	3.2	3.7	3.3	3.4	0.3
						15	513.64	501.72	404.77	473.4	59.7	4486.4	4498.3	4595.2	8.409	8.411	8.433	10.3	10	8.1	9.5	1.2
						30	886.56	793.44	883.95	854.7	53	4113.4	4206.6	4116.1	8.322	8.344	8.323	17.7	15.9	17.7	17.1	1
						120	3176.85	3051.99	3641.01	3290	310.4	1823.2	1948	1359	7.508	7.575	7.215	63.5	61	72.8	65.8	6.2
						240	4049.73	4432.54	3857.63	4113.3	292.7	950.3	567.5	1142.4	6.857	6.341	7.041	81	88.7	77.2	82.3	5.9
2	TEST	Isobutyl salicylate	87-19-4	5000	Control - Incubated in buffer + 4% BSA + Cofactors	0	0	0	0	0	0	5000	5000	5000	8.517	8.517	8.517	0	0	0	0	0
						15	24.4	0	0	8.1	14.1	4975.6	5000	5000	8.512	8.517	8.517	0.5	0	0	0.2	0.3
						240	0	0	0	0	0	5000	5000	5000	8.517	8.517	8.517	0	0	0	0	0
2	TEST	Methyl methyl salicylate	4670-56-8	5000	Incubated in liver S9 + 4% BSA + Cofactors	0	0	0	0	0	0	5000	5000	5000	8.517	8.517	8.517	0	0	0	0	0	4.49e-05	2.511e-05	2.891e-05	0	0	0	0	15434.3	27598.6	23970.9	22334.6	6245.1	0.4	0.3	0.3	0.3	0.1	33.3
						5	0	0	0	0	0	5000	5000	5000	8.517	8.517	8.517	0	0	0	0	0
						15	0	0	0	0	0	5000	5000	5000	8.517	8.517	8.517	0	0	0	0	0
						30	0	0	0	0	0	5000	5000	5000	8.517	8.517	8.517	0	0	0	0	0
						120	28.7	12.5	12.5	17.9	9.4	4971.3	4987.5	4987.5	8.511	8.515	8.515	0.6	0.3	0.3	0.4	0.2
						240	49.94	30.09	34.42	38.2	10.4	4950.1	4969.9	4965.6	8.507	8.511	8.51	1	0.6	0.7	0.8	0.2
2	TEST	Methyl methyl salicylate	4670-56-8	5000	Control - Incubated in buffer + 4% BSA + Cofactors	0	0	0	0	0	0	5000	5000	5000	8.517	8.517	8.517	0	0	0	0	0
						15	0	0	0	0	0	5000	5000	5000	8.517	8.517	8.517	0	0	0	0	0
						240	0	0	0	0	0	5000	5000	5000	8.517	8.517	8.517	0	0	0	0	0
3	REF	PC - Benzyl salicylte		5000	Incubated in liver S9 + 4% BSA + Cofactors	0	0	0		0	0	5000	5000		8.517	8.517		0	0		0	0	0.003482	0.003704		0	0		0	199	187.1		193.1	8.4	34.8	37		35.9	1.6	4.5
						30	500.27	550.09		525.2	35.2	4499.7	4449.9		8.412	8.401		10	11		10.5	0.7
						240	2834.12	2948.71		2891.4	81	2165.9	2051.3		7.681	7.626		56.7	59		57.9	1.6
3	REF	PC - 7-EC		5000	Incubated in liver S9 + 4% BSA + Cofactors	0	5036	4807		4921.5	161.9				8.524	8.478		100.7	96.1		98.4	3.3	0.0007218	0.0004615		0	0		0	960.1	1501.6		1230.9	382.9	7.2	4.6		5.9	1.8	30.5
						30	5059.7	5404.9		5232.3	244.1				8.529	8.595		101.2	108.1		104.7	4.9
						120	4653.2	4722.8		4688	49.2				8.445	8.46		93.1	94.5		93.8	1
3	TEST	(4Z)-hept-4-en-2-yl salicylate (Karmaflor)	873888-84-7	5000	Incubated in liver S9 + 4% BSA + Cofactors	0	0	0	0	0	0	5000	5000	5000	8.517	8.517	8.517	0	0	0	0	0	0.001935	0.002274	0.002187	0	0	0	0	358.1	304.7	316.9	326.6	28	19.4	22.7	21.9	21.3	1.7	8
						5	66.69	58.97	57.12	60.9	5.1	4933.3	4941	4942.9	8.504	8.505	8.506	1.3	1.2	1.1	1.2	0.1
						15	177.4	185.91	179.2	180.8	4.5	4822.6	4814.1	4820.8	8.481	8.479	8.481	3.5	3.7	3.6	3.6	0.1
						30	359.08	368.3	350.84	359.4	8.7	4640.9	4631.7	4649.2	8.443	8.441	8.444	7.2	7.4	7	7.2	0.2
						120	1196.21	1367.52	1359.67	1307.8	96.7	3803.8	3632.5	3640.3	8.244	8.198	8.2	23.9	27.4	27.2	26.2	2
						240	1841.3	2071.02	1999.66	1970.7	117.6	3158.7	2929	3000.3	8.058	7.982	8.006	36.8	41.4	40	39.4	2.4
3	TEST	(4Z)-hept-4-en-2-yl salicylate (Karmaflor)	873888-84-7	5000	Control - Incubated in buffer + 4% BSA + Cofactors	0	0	0	0	0	0	5000	5000	5000	8.517	8.517	8.517	0	0	0	0	0
						15	0	0	0	0	0	5000	5000	5000	8.517	8.517	8.517	0	0	0	0	0
						240	0	0	0	0	0	5000	5000	5000	8.517	8.517	8.517	0	0	0	0	0
3	TEST	1,3-Dimethyl-3-butenyl salicylate (Methylpentenyl salicylate)	80118-10-1	5000	Incubated in liver S9 + 4% BSA + Cofactors	0	0	0	0	0	0	5000	5000	5000	8.517	8.517	8.517	0	0	0	0	0	0.004213	0.003759	0.004402	0	0	0	0	164.5	184.4	157.4	168.8	14	42.1	37.6	44	41.2	3.3	8
						5	78.62	93.35	119.87	97.3	20.9	4921.4	4906.7	4880.1	8.501	8.498	8.493	1.6	1.9	2.4	2	0.4
						15	269.11	215.79	309.56	264.8	47	4730.9	4784.2	4690.4	8.462	8.473	8.453	5.4	4.3	6.2	5.3	1
						30	492.88	452.71	534.37	493.3	40.8	4507.1	4547.3	4465.6	8.413	8.422	8.404	9.9	9.1	10.7	9.9	0.8
						120	2118.3	1913.22	2016.47	2016	102.5	2881.7	3086.8	2983.5	7.966	8.035	8.001	42.4	38.3	40.3	40.3	2.1
						240	3138.03	2935.78	3261.59	3111.8	164.5	1862	2064.2	1738.4	7.529	7.632	7.461	62.8	58.7	65.2	62.2	3.3
3	TEST	1,3-Dimethyl-3-butenyl salicylate (Methylpentenyl salicylate)	80118-10-1	5000	Control - Incubated in buffer + 4% BSA + Cofactors	0	0	0	0	0	0	5000	5000	5000	8.517	8.517	8.517	0	0	0	0	0
						15	0	0	0	0	0	5000	5000	5000	8.517	8.517	8.517	0	0	0	0	0
						240	0	0	0	0	0	5000	5000	5000	8.517	8.517	8.517	0	0	0	0	0
3	TEST	2-Isopentenyl salicylate (Prenyl salicylate)	68555-58-8	5000	Incubated in liver S9 + 4% BSA + Cofactors	0	0	0	0	0	0	5000	5000	5000	8.517	8.517	8.517	0	0	0	0	0	0.006749	0.005338	0.006094	6.902e-05	6.044e-05	6.473e-05	6.473e-05	103.7	131.4	114.9	116.7	13.9	66.8	52.7	60.3	59.9	7.1	11.9
						5	152.57	193.45	179.46	175.2	20.8	4847.4	4806.6	4820.5	8.486	8.478	8.481	3.1	3.9	3.6	3.5	0.4
						15	394.14	390.79	406.41	397.1	8.2	4605.9	4609.2	4593.6	8.435	8.436	8.432	7.9	7.8	8.1	7.9	0.2
						30	791.09	799.98	841.58	810.9	27	4208.9	4200	4158.4	8.345	8.343	8.333	15.8	16	16.8	16.2	0.5
						120	2654.03	2678.19	2762.71	2698.3	57.1	2346	2321.8	2237.3	7.76	7.75	7.713	53.1	53.6	55.3	54	1.2
						240	4013.13	3568.8	3816.7	3799.5	222.7	986.9	1431.2	1183.3	6.895	7.266	7.076	80.3	71.4	76.3	76	4.5
3	TEST	2-Isopentenyl salicylate (Prenyl salicylate)	68555-58-8	5000	Control - Incubated in buffer + 4% BSA + Cofactors	0	0	0	0	0	0	5000	5000	5000	8.517	8.517	8.517	0	0	0	0	0
						15	12.5	12.5	12.5	12.5	0	4987.5	4987.5	4987.5	8.515	8.515	8.515	0.3	0.3	0.3	0.3	0
						240	86.06	77.55	81.9	81.8	4.3	4913.9	4922.5	4918.1	8.5	8.502	8.501	1.7	1.6	1.6	1.6	0.1
3	TEST	2-methylbutyl salicylate	51115-63-0	5000	Incubated in liver S9 + 4% BSA + Cofactors	0	0	0	0	0	0	5000	5000	5000	8.517	8.517	8.517	0	0	0	0	0	0.008384	0.01122	0.006413	0	0	3.001e-05	1.00033e-05	82.8	61.8	108.2	84.3	23.2	83.7	112.1	64	86.6	24.2	27.9
						5	202.46	163.62	167.61	177.9	21.4	4797.5	4836.4	4832.4	8.476	8.484	8.483	4	3.3	3.4	3.6	0.4
						15	414.09	386.09	393.55	397.9	14.5	4585.9	4613.9	4606.5	8.431	8.437	8.435	8.3	7.7	7.9	8	0.3
						30	851.92	829.77	838.64	840.1	11.1	4148.1	4170.2	4161.4	8.33	8.336	8.334	17	16.6	16.8	16.8	0.2
						120	3149.41	3653.87	3085.8	3296.4	311.2	1850.6	1346.1	1914.2	7.523	7.205	7.557	63	73.1	61.7	65.9	6.2
						240	4819.9	4686.42	3857.97	4454.8	521.1	180.1	313.6	1142	5.194	5.748	7.041	96.4	93.7	77.2	89.1	10.4
3	TEST	2-methylbutyl salicylate	51115-63-0	5000	Control - Incubated in buffer + 4% BSA + Cofactors	0	0	0	0	0	0	5000	5000	5000	8.517	8.517	8.517	0	0	0	0	0
						15	0	0	0	0	0	5000	5000	5000	8.517	8.517	8.517	0	0	0	0	0
						240	0	0	34.35	11.5	19.8	5000	5000	4965.7	8.517	8.517	8.51	0	0	0.7	0.2	0.4
4	REF	PC - Benzyl salicylate		5000	Incubated in liver S9 + 4% BSA + Cofactors	0	0	0		0	0	5000	5000		8.517	8.517		0	0		0	0	0.005076	0.004949		0	0		0	136.5	140		138.3	2.5	50.8	49.5		50.2	0.9	1.8
						30	563.02	538.74		550.9	17.2	4437	4461.3		8.398	8.403		11.3	10.8		11.1	0.4
						240	3502.25	3455.4		3478.8	33.1	1497.8	1544.6		7.312	7.343		70	69.1		69.6	0.6
4	REF	PC - 7-EC		5000	Incubated in liver S9 + 4% BSA + Cofactors	0	6374.1	6765.7		6569.9	276.9				8.76	8.82		127.5	135.3		131.4	5.5	0.003533	0.005233		0	0		0	196.2	132.4		164.3	45.1	35.3	52.3		43.8	12	27.4
						30	5735.2	5785.7		5760.5	35.7				8.654	8.663		114.7	115.7		115.2	0.7
						120	5906.78	5913.1		5909.9	4.5				8.684	8.685		118.1	118.3		118.2	0.1
4	TEST	Acetaminosalol	118-57-0	5000	Incubated in liver S9 + 4% BSA + Cofactors	0	68.42	57.19	49.12	58.2	9.7	4931.6	4942.8	4950.9	8.503	8.506	8.507	1.4	1.1	1	1.2	0.2	0.3394	0.383	0.3568	0.0009196	0.0008826	0.0009333	0.000911833	2	1.8	1.9	1.9	0.1	3465	3850	3647.4	3654.1	192.6	5.3
						5	4096.38	4271.4	4168.9	4178.9	87.9	903.6	728.6	831.1	6.806	6.591	6.723	81.9	85.4	83.4	83.6	1.8
						15	4880.83	5039.49	4968	4962.8	79.5	119.2	-39.5	32	4.781	#NUM!	3.466	97.6	100.8	99.4	99.3	1.6
						30	4289.8	4835.01	5198.6	4774.5	457.4	710.2	165	-198.6	6.566	5.106	#NUM!	85.8	96.7	104	95.5	9.2
						120	5130.93	5066.46	5164.4	5120.6	49.8	-130.9	-66.5	-164.4	#NUM!	#NUM!	#NUM!	102.6	101.3	103.3	102.4	1
						240	5338.8	5255.76	5292.16	5295.6	41.6	-338.8	-255.8	-292.2	#NUM!	#NUM!	#NUM!	106.8	105.1	105.8	105.9	0.9
4	TEST	Acetaminosalol	118-57-0	5000	Control - Incubated in buffer + 4% BSA + Cofactors	0	66.37	70.9	49.83	62.4	11.1	4933.6	4929.1	4950.2	8.504	8.503	8.507	1.3	1.4	1	1.2	0.2
						15	116.16	102.57	117.17	112	8.2	4883.8	4897.4	4882.8	8.494	8.496	8.493	2.3	2.1	2.3	2.2	0.1
						240	1034.57	999.99	1045.58	1026.7	23.8	3965.4	4000	3954.4	8.285	8.294	8.283	20.7	20	20.9	20.5	0.5
4	TEST	Amyl salicylate	2050-08-0	5000	Incubated in liver S9 + 4% BSA + Cofactors	0	0	0	0	0	0	5000	5000	5000	8.517	8.517	8.517	0	0	0	0	0	0.01103	0.009748	0.01524	0	0	0	0	62.8	71.1	45.5	59.8	13.1	110.4	97.5	152.3	120.1	28.7	23.9
						5	372.53	398.69	389.76	387	13.3	4627.5	4601.3	4610.2	8.44	8.434	8.436	7.5	8	7.8	7.8	0.3
						15	887.06	1002.58	1031.55	973.7	76.4	4112.9	3997.4	3968.5	8.322	8.293	8.286	17.7	20.1	20.6	19.5	1.6
						30	1427.95	1283.31	1841.49	1517.6	289.7	3572.1	3716.7	3158.5	8.181	8.221	8.058	28.6	25.7	36.8	30.4	5.8
						120	4680.1	4523.1	4595.25	4599.5	78.6	319.9	476.9	404.8	5.768	6.167	6.003	93.6	90.5	91.9	92	1.6
						240	5162.7	4900.1	5008.78	5023.9	131.9	-162.7	99.9	-8.8	#NUM!	4.604	#NUM!	103.3	98	100.2	100.5	2.7
4	TEST	Amyl salicylate	2050-08-0	5000	Control - Incubated in buffer + 4% BSA + Cofactors	0	0	0	0	0	0	5000	5000	5000	8.517	8.517	8.517	0	0	0	0	0
						15	0	0	0	0	0	5000	5000	5000	8.517	8.517	8.517	0	0	0	0	0
						240	0	0	0	0	0	5000	5000	5000	8.517	8.517	8.517	0	0	0	0	0
4	TEST	Benzyl salicylate	118-58-1	5000	Incubated in liver S9 + 4% BSA + Cofactors	0	0	0	0	0	0	5000	5000	5000	8.517	8.517	8.517	0	0	0	0	0	0.004181	0.005063	0.003903	0	0	0	0	165.7	136.9	177.6	160.1	20.9	41.8	50.6	39	43.8	6.1	13.9
						5	86.91	90.63	84.84	87.5	2.9	4913.1	4909.4	4915.2	8.5	8.499	8.5	1.7	1.8	1.7	1.7	0.1
						15	300.75	338.43	300.98	313.4	21.7	4699.3	4661.6	4699	8.455	8.447	8.455	6	6.8	6	6.3	0.5
						30	393.13	452.77	484.76	443.6	46.5	4606.9	4547.2	4515.2	8.435	8.422	8.415	7.9	9.1	9.7	8.9	0.9
						120	2243.2	2038.71	2180.66	2154.2	104.8	2756.8	2961.3	2819.3	7.922	7.993	7.944	44.9	40.8	43.6	43.1	2.1
						240	3094.32	3528.83	2971.18	3198.1	293	1905.7	1471.2	2028.8	7.553	7.294	7.615	61.9	70.6	59.4	64	5.9
4	TEST	Benzyl salicylate	118-58-1	5000	Control - Incubated in buffer + 4% BSA + Cofactors	0	0	0	0	0	0	5000	5000	5000	8.517	8.517	8.517	0	0	0	0	0
						15	0	0	0	0	0	5000	5000	5000	8.517	8.517	8.517	0	0	0	0	0
						240	0	0	0	0	0	5000	5000	5000	8.517	8.517	8.517	0	0	0	0	0
4	TEST	Chlorosalicylic acid	321-14-2	5000	Incubated in liver S9 + 4% BSA + Cofactors	0	0	0	0	0	0	5000	5000	5000	8.517	8.517	8.517	0	0	0	0	0	2.891e-05	4.225e-05	5.934e-05	0	0	0.0001201	4.00333e-05	-62301.5	312632	35894.3	95408.1	194423	-0.1	0	0.2	0	0.2	#DIV/0!
						5	0	0	0	0	0	5000	5000	5000	8.517	8.517	8.517	0	0	0	0	0
						15	0	0	0	0	0	5000	5000	5000	8.517	8.517	8.517	0	0	0	0	0
						30	0	0	0	0	0	5000	5000	5000	8.517	8.517	8.517	0	0	0	0	0
						120	12.5	34.24	12.5	19.7	12.6	4987.5	4965.8	4987.5	8.515	8.51	8.515	0.3	0.7	0.3	0.4	0.2
						240	37.8	46.21	73.69	52.6	18.8	4962.2	4953.8	4926.3	8.51	8.508	8.502	0.8	0.9	1.5	1.1	0.4
4	TEST	Chlorosalicylic acid	321-14-2	5000	Control - Incubated in buffer + 4% BSA + Cofactors	0	0	0	0	0	0	5000	5000	5000	8.517	8.517	8.517	0	0	0	0	0
						15	0	0	0	0	0	5000	5000	5000	8.517	8.517	8.517	0	0	0	0	0
						240	0	0	138.1	46	79.7	5000	5000	4861.9	8.517	8.517	8.489	0	0	2.8	0.9	1.6
5	REF	PC - Benzyl salicylate		5000	Incubated in liver S9 + 4% BSA + Cofactors	0	0	0		0	0	5000	5000		8.517	8.517		0	0		0	0	0.005342	0.005982		0	0		0	129.7	115.8		122.8	9.8	53.4	59.8		56.6	4.5	8
						30	587.2	564.47		575.8	16.1	4412.8	4435.5		8.392	8.397		11.7	11.3		11.5	0.3
						240	3593.93	3781.81		3687.9	132.9	1406.1	1218.2		7.249	7.105		71.9	75.6		73.8	2.6
5	REF	PC - 7-EC		5000	Incubated in liver S9 + 4% BSA + Cofactors	0	5886	5726.6		5806.3	112.7				8.68	8.653		117.7	114.5		116.1	2.3	0.0004711	0.0005754		0	0		0	1471	1204.4		1337.7	188.5	4.7	5.8		5.3	0.8	15.1
						30	6039.89	6221.4		6130.6	128.3				8.706	8.736		120.8	124.4		122.6	2.5
						240	5340.8	5190.4		5265.6	106.3				8.583	8.555		106.8	103.8		105.3	2.1
5	TEST	Cis-3-hexenyl salicylate	65405-77-8	5000	Incubated in liver S9 + 4% BSA + Cofactors	0	0	0	0	0	0	5000	5000	5000	8.517	8.517	8.517	0	0	0	0	0	0.02435	0.02678	0.02531	0	0	0	0	28.5	25.9	27.4	27.3	1.3	243.2	267.6	252.9	254.6	12.3	4.8
						5	636.76	640.13	655.1	644	9.8	4363.2	4359.9	4344.9	8.381	8.38	8.377	12.7	12.8	13.1	12.9	0.2
						15	1617.18	1573.84	1604.32	1598.4	22.3	3382.8	3426.2	3395.7	8.126	8.139	8.13	32.3	31.5	32.1	32	0.4
						30	2597.92	2771.96	2671.48	2680.5	87.4	2402.1	2228	2328.5	7.784	7.709	7.753	52	55.4	53.4	53.6	1.7
						120	4550.1	4363.95	4265.91	4393.3	144.4	449.9	636.1	734.1	6.109	6.455	6.599	91	87.3	85.3	87.9	2.9
						240	5097.8	5292.26	4865.25	5085.1	213.8	-97.8	-292.3	134.8	#NUM!	#NUM!	4.904	102	105.8	97.3	101.7	4.3
5	TEST	Cis-3-hexenyl salicylate	65405-77-8	5000	Control - Incubated in buffer + 4% BSA + Cofactors	0	0	0	0	0	0	5000	5000	5000	8.517	8.517	8.517	0	0	0	0	0
						15	0	0	0	0	0	5000	5000	5000	8.517	8.517	8.517	0	0	0	0	0
						240	0	0	0	0	0	5000	5000	5000	8.517	8.517	8.517	0	0	0	0	0
5	TEST	Ethyl salicylate	118-61-6	5000	Incubated in liver S9 + 4% BSA + Cofactors	0	0	0	0	0	0	5000	5000	5000	8.517	8.517	8.517	0	0	0	0	0	0.03384	0.03448	0.04195	0	0	0	0	20.5	20.1	16.5	19	2.2	338	344.8	420	367.6	45.5	12.4
						5	878.28	853.1	860.09	863.8	13	4121.7	4146.9	4139.9	8.324	8.33	8.328	17.6	17.1	17.2	17.3	0.3
						15	2080.4	2096.5	2214	2130.3	72.9	2919.6	2903.5	2786	7.979	7.974	7.932	41.6	41.9	44.3	42.6	1.5
						30	3199.28	3228.37	3576.85	3334.8	210.1	1800.7	1771.6	1423.2	7.496	7.48	7.261	64	64.6	71.5	66.7	4.2
						120	4094.23	4397.7	4116.92	4203	169	905.8	602.3	883.1	6.809	6.401	6.783	81.9	88	82.3	84.1	3.4
						240	4824.9	4639.3	4660.9	4708.4	101.5	175.1	360.7	339.1	5.165	5.888	5.826	96.5	92.8	93.2	94.2	2
5	TEST	Ethyl salicylate	118-61-6	5000	Control - Incubated in buffer + 4% BSA + Cofactors	0	0	0	0	0	0	5000	5000	5000	8.517	8.517	8.517	0	0	0	0	0
						15	0	0	0	0	0	5000	5000	5000	8.517	8.517	8.517	0	0	0	0	0
						240	0	0	0	0	0	5000	5000	5000	8.517	8.517	8.517	0	0	0	0	0
5	TEST	Glycol salicylate	87-28-5	5000	Incubated in liver S9 + 4% BSA + Cofactors	0	0	0	0	0	0	5000	5000	5000	8.517	8.517	8.517	0	0	0	0	0	0.01297	0.01322	0.01235	3.859e-05	3.859e-05	3.859e-05	3.859e-05	53.6	52.6	56.3	54.2	1.9	129.3	131.7	123.1	128	4.4	3.4
						5	291.39	298.93	309.2	299.8	8.9	4708.6	4701.1	4690.8	8.457	8.456	8.453	5.8	6	6.2	6	0.2
						15	813.83	838.65	830.6	827.7	12.7	4186.2	4161.4	4169.4	8.34	8.334	8.336	16.3	16.8	16.6	16.6	0.3
						30	1450.79	1469.44	1468.62	1463	10.5	3549.2	3530.6	3531.4	8.174	8.169	8.169	29	29.4	29.4	29.3	0.2
						120	3937.42	3969.63	3862.82	3923.3	54.8	1062.6	1030.4	1137.2	6.968	6.938	7.036	78.7	79.4	77.3	78.5	1.1
						240	5422.28	5009.04	5140.29	5190.5	211.2	-422.3	-9	-140.3	#NUM!	#NUM!	#NUM!	108.4	100.2	102.8	103.8	4.2
5	TEST	Glycol salicylate	87-28-5	5000	Control - Incubated in buffer + 4% BSA + Cofactors	0	0	0	0	0	0	5000	5000	5000	8.517	8.517	8.517	0	0	0	0	0
						15	0	0	0	0	0	5000	5000	5000	8.517	8.517	8.517	0	0	0	0	0
						240	44.32	44.05	43.93	44.1	0.2	4955.7	4956	4956.1	8.508	8.508	8.508	0.9	0.9	0.9	0.9	0
5	TEST	Hexyl salicylate	6259-76-3	5000	Incubated in liver S9 + 4% BSA + Cofactors	0	0	0	0	0	0	5000	5000	5000	8.517	8.517	8.517	0	0	0	0	0	0.01173	0.01216	0.0119	0	0	0	0	59.1	57	58.2	58.1	1.1	117.3	121.6	119.1	119.3	2.2	1.8
						5	276.55	295.86	318.8	297.1	21.2	4723.5	4704.1	4681.2	8.46	8.456	8.451	5.5	5.9	6.4	5.9	0.5
						15	785.86	770.73	835.64	797.4	34	4214.1	4229.3	4164.4	8.346	8.35	8.334	15.7	15.4	16.7	15.9	0.7
						30	1484.63	1537.55	1510.37	1510.9	26.5	3515.4	3462.5	3489.6	8.165	8.15	8.158	29.7	30.8	30.2	30.2	0.6
						120	3903.13	4049.92	3847.11	3933.4	104.7	1096.9	950.1	1152.9	7	6.857	7.05	78.1	81	76.9	78.7	2.1
						240	4468.4	4463.83	4286.53	4406.3	103.7	531.6	536.2	713.5	6.276	6.285	6.57	89.4	89.3	85.7	88.1	2.1
5	TEST	Hexyl salicylate	6259-76-3	5000	Control - Incubated in buffer + 4% BSA + Cofactors	0	0	0	0	0	0	5000	5000	5000	8.517	8.517	8.517	0	0	0	0	0
						15	0	0	0	0	0	5000	5000	5000	8.517	8.517	8.517	0	0	0	0	0
						240	0	0	0	0	0	5000	5000	5000	8.517	8.517	8.517	0	0	0	0	0
6	REF	PC - Benzyl salicylate		5000	Incubated in liver S9 + 4% BSA + Cofactors	0	0	0		0	0	5000	5000		8.517	8.517		0	0		0	0	0.002824	0.004434		0	0		0	245.4	156.3		200.9	63	28.2	44.3		36.3	11.4	31.4
						30	690.16	676.24		683.2	9.8	4309.8	4323.8		8.369	8.372		13.8	13.5		13.7	0.2
						240	2523.91	3282.99		2903.5	536.8	2476.1	1717		7.814	7.448		50.5	65.7		58.1	10.7
6	REF	PC - 7-EC		5000	Incubated in liver S9 + 4% BSA + Cofactors	0	6056.2	6180.5		6118.4	87.9				8.709	8.729		121.1	123.6		122.4	1.8	0.00306	0.002312		0	0		0	226.5	299.7		263.1	51.8	30.6	23.1		26.9	5.3	19.7
						30	5843.5	5954.5		5899	78.5				8.673	8.692		116.9	119.1		118	1.6
						240	2972.2	3593.8		3283	439.5				7.997	8.187		59.4	71.9		65.7	8.8
6	TEST	Isodecyl salicylate	85252-25-1	5000	Incubated in liver S9 + 4% BSA + Cofactors	0	0	0	0	0	0	5000	5000	5000	8.517	8.517	8.517	0	0	0	0	0	0.0008606	0.0008891	0.0009353	3.859e-05	0	0.0002701	0.000102897	914.6	881.5	832.5	876.2	41.3	7.6	7.9	8.3	7.9	0.4	5.1
						5	0	0	0	0	0	5000	5000	5000	8.517	8.517	8.517	0	0	0	0	0
						15	45.11	32.74	39.85	39.2	6.2	4954.9	4967.3	4960.2	8.508	8.511	8.509	0.9	0.7	0.8	0.8	0.1
						30	71.7	58.95	72.5	67.7	7.6	4928.3	4941.1	4927.5	8.503	8.505	8.503	1.4	1.2	1.5	1.4	0.2
						120	418.68	492.68	512.7	474.7	49.5	4581.3	4507.3	4487.3	8.43	8.413	8.409	8.4	9.9	10.3	9.5	1
						240	931.65	933.93	982.93	949.5	29	4068.4	4066.1	4017.1	8.311	8.31	8.298	18.6	18.7	19.7	19	0.6
6	TEST	Isodecyl salicylate	85252-25-1	5000	Control - Incubated in buffer + 4% BSA + Cofactors	0	0	0	0	0	0	5000	5000	5000	8.517	8.517	8.517	0	0	0	0	0
						15	0	0	0	0	0	5000	5000	5000	8.517	8.517	8.517	0	0	0	0	0
						240	46.5	0	305.57	117.4	164.6	4953.5	5000	4694.4	8.508	8.517	8.454	0.9	0	6.1	2.3	3.3
6	TEST	Isopropoxyethyl salicylate	79915-74-5	5000	Incubated in liver S9 + 4% BSA + Cofactors	0	0	0	0	0	0	5000	5000	5000	8.517	8.517	8.517	0	0	0	0	0	0.1914	0.195	0.2234	2.144e-05	4.288e-05	2.144e-05	2.85867e-05	3.6	3.6	3.1	3.4	0.3	1925	1925	2235.5	2028.5	179.3	8.8
						5	3079.46	3113.52	3363.43	3185.5	155.1	1920.5	1886.5	1636.6	7.56	7.542	7.4	61.6	62.3	67.3	63.7	3.1
						15	4015.37	3471.65	3892.18	3793.1	285.1	984.6	1528.4	1107.8	6.892	7.332	7.01	80.3	69.4	77.8	75.8	5.7
						30	3451.75	3603.25	3831.78	3628.9	191.3	1548.3	1396.8	1168.2	7.345	7.242	7.063	69	72.1	76.6	72.6	3.8
						120	4124.67	3783.1	3933.81	3947.2	171.2	875.3	1216.9	1066.2	6.775	7.104	6.972	82.5	75.7	78.7	79	3.4
						240	3872.16	4315.6	4006.35	4064.7	227.4	1127.8	684.4	993.7	7.028	6.529	6.901	77.4	86.3	80.1	81.3	4.6
6	TEST	Isopropoxyethyl salicylate	79915-74-5	5000	Control - Incubated in buffer + 4% BSA + Cofactors	0	0	0	0	0	0	5000	5000	5000	8.517	8.517	8.517	0	0	0	0	0
						15	0	0	0	0	0	5000	5000	5000	8.517	8.517	8.517	0	0	0	0	0
						240	26.75	48.53	26.57	34	12.6	4973.3	4951.5	4973.4	8.512	8.507	8.512	0.5	1	0.5	0.7	0.3
6	TEST	Isopropylbenzyl salicylate	94134-93-7	5000	Incubated in liver S9 + 4% BSA + Cofactors	0	0	0	0	0	0	5000	5000	5000	8.517	8.517	8.517	0	0	0	0	0	0.00361	0.003525	0.003403	0.0001586	3.859e-05	0.0007246	0.000307263	209.8	215.4	223.9	216.4	7.1	33	32.2	31	32.1	1	3.1
						5	92.6	93.91	79.09	88.5	8.2	4907.4	4906.1	4920.9	8.498	8.498	8.501	1.9	1.9	1.6	1.8	0.2
						15	320.6	313.07	319.44	317.7	4.1	4679.4	4686.9	4680.6	8.451	8.453	8.451	6.4	6.3	6.4	6.4	0.1
						30	657.95	657.92	632.78	649.6	14.5	4342.1	4342.1	4367.2	8.376	8.376	8.382	13.2	13.2	12.7	13	0.3
						120	2084.71	1902.66	1905.09	1964.2	104.4	2915.3	3097.3	3094.9	7.978	8.038	8.038	41.7	38.1	38.1	39.3	2.1
						240	2854.46	2843.07	2768.55	2822	46.7	2145.5	2156.9	2231.5	7.671	7.676	7.71	57.1	56.9	55.4	56.5	0.9
6	TEST	Isopropylbenzyl salicylate	94134-93-7	5000	Control - Incubated in buffer + 4% BSA + Cofactors	0	0	0	0	0	0	5000	5000	5000	8.517	8.517	8.517	0	0	0	0	0
						15	0	0	0	0	0	5000	5000	5000	8.517	8.517	8.517	0	0	0	0	0
						240	183.1	45.53	778.42	335.7	389.5	4816.9	4954.5	4221.6	8.48	8.508	8.348	3.7	0.9	15.6	6.7	7.8
6	TEST	Isotridecyl salicylate	1863871-63-9	5000	Incubated in liver S9 + 4% BSA + Cofactors	0	0	0	0	0	0	5000	5000	5000	8.517	8.517	8.517	0	0	0	0	0	0.0009155	0.0009794	0.0009815	0	0	0	0	757	707.6	706.1	723.6	29	9.2	9.8	9.8	9.6	0.3	3.1
						5	0	0	0	0	0	5000	5000	5000	8.517	8.517	8.517	0	0	0	0	0
						15	43.31	33.47	49.2	42	7.9	4956.7	4966.5	4950.8	8.508	8.51	8.507	0.9	0.7	1	0.9	0.2
						30	92.4	95.81	102.22	96.8	5	4907.6	4904.2	4897.8	8.499	8.498	8.497	1.8	1.9	2	1.9	0.1
						120	513.22	502	542.13	519.1	20.7	4486.8	4498	4457.9	8.409	8.411	8.402	10.3	10	10.8	10.4	0.4
						240	967.09	1036.93	1032.68	1012.2	39.2	4032.9	3963.1	3967.3	8.302	8.285	8.286	19.3	20.7	20.7	20.2	0.8
6	TEST	Isotridecyl salicylate	1863871-63-9	5000	Control - Incubated in buffer + 4% BSA + Cofactors	0	0	0	0	0	0	5000	5000	5000	8.517	8.517	8.517	0	0	0	0	0
						15	0	0	0	0	0	5000	5000	5000	8.517	8.517	8.517	0	0	0	0	0
						240	0	0	0	0	0	5000	5000	5000	8.517	8.517	8.517	0	0	0	0	0
7	REF	PC - Benzyl salicylate		5000	Incubated in liver S9 + 4% BSA + Cofactors	0	0	0		0	0	5000	5000		8.517	8.517		0	0		0	0	0.003906	0.003987		0	0		0	177.4	173.8		175.6	2.5	39.1	39.9		39.5	0.6	1.5
						30	591.53	676.44		634	60	4408.5	4323.6		8.391	8.372		11.8	13.5		12.7	1.2
						240	3049.99	3098.52		3074.3	34.3	1950	1901.5		7.576	7.55		61	62		61.5	0.7
7	REF	PC - 7-EC		5000	Incubated in liver S9 + 4% BSA + Cofactors	0	5868.3	5633.1		5750.7	166.3				8.677	8.636		117.4	112.7		115.1	3.3	0.0043	0.005533		0	0		0	161.2	125.2		143.2	25.5	43	55.4		49.2	8.8	17.9
						30	5158.4	4771.2		4964.8	273.8				8.548	8.47		103.2	95.4		99.3	5.5
						240	4876.7	4817.4		4847.1	41.9				8.492	8.48		97.5	96.3		96.9	0.8
7	TEST	Menthyl salicylate	89-46-3	5000	Incubated in liver S9 + 4% BSA + Cofactors	0	0	0	0	0	0	5000	5000	5000	8.517	8.517	8.517	0	0	0	0	0	0.002533	0.002533	0.002533	0	0	0	0	273.6	273.6	273.6	273.6	0	25.3	25.3	25.3	25.3	0	0
						5	67.4	62.55	74.87	68.3	6.2	4932.6	4937.5	4925.1	8.504	8.505	8.502	1.3	1.3	1.5	1.4	0.1
						15	192.2	179.73	186.5	186.1	6.2	4807.8	4820.3	4813.5	8.478	8.481	8.479	3.8	3.6	3.7	3.7	0.1
						30	367.18	365.9	371.12	368.1	2.7	4632.8	4634.1	4628.9	8.441	8.441	8.44	7.3	7.3	7.4	7.3	0.1
						120	2255.2	1258.4	1786.91	1766.8	498.7	2744.8	3741.6	3213.1	7.917	8.227	8.075	45.1	25.2	35.7	35.3	10
						240	2008.75	1923.7	1986.23	1972.9	44.1	2991.3	3076.3	3013.8	8.003	8.031	8.011	40.2	38.5	39.7	39.5	0.9
7	TEST	Menthyl salicylate	89-46-3	5000	Control - Incubated in buffer + 4% BSA + Cofactors	0	0	0	0	0	0	5000	5000	5000	8.517	8.517	8.517	0	0	0	0	0
						15	0	0	0	0	0	5000	5000	5000	8.517	8.517	8.517	0	0	0	0	0
						240	0	0	0	0	0	5000	5000	5000	8.517	8.517	8.517	0	0	0	0	0
7	TEST	Methyl salicylate	119-36-8	5000	Incubated in liver S9 + 4% BSA + Cofactors	0	0	0	0	0	0	5000	5000	5000	8.517	8.517	8.517	0	0	0	0	0	0.06196	0.1013	0.115	8.575e-06	8.575e-06	8.575e-06	8.575e-06	11.2	6.8	6	8	2.8	618.8	1019.1	1155	931	278.8	29.9
						5	1837.49	3307.57	1974.28	2373.1	812.1	3162.5	1692.4	3025.7	8.059	7.434	8.015	36.7	66.2	39.5	47.5	16.3
						15	3083.09	4025.22	4096.9	3735.1	565.8	1916.9	974.8	903.1	7.558	6.882	6.806	61.7	80.5	81.9	74.7	11.3
						30	4067.56	3960.19	4122.4	4050.1	82.5	932.4	1039.8	877.6	6.838	6.947	6.777	81.4	79.2	82.4	81	1.6
						120	5012.97	4223.97		4618.5	557.9	-13	776	5000	#NUM!	6.654	8.517	100.3	84.5	0	61.6	53.9
						240	4420.05	4732.53	4706.83	4619.8	173.5	580	267.5	293.2	6.363	5.589	5.681	88.4	94.7	94.1	92.4	3.5
7	TEST	Methyl salicylate	119-36-8	5000	Control - Incubated in buffer + 4% BSA + Cofactors	0	0	0	0	0	0	5000	5000	5000	8.517	8.517	8.517	0	0	0	0	0
						15	0	0	0	0	0	5000	5000	5000	8.517	8.517	8.517	0	0	0	0	0
						240	12.5	12.5	12.5	12.5	0	4987.5	4987.5	4987.5	8.515	8.515	8.515	0.3	0.3	0.3	0.3	0
7	TEST	P-cresyl salicylate	607-88-5	5000	Incubated in liver S9 + 4% BSA + Cofactors	0	0	0	83.04	27.7	47.9	5000	5000	4917	8.517	8.517	8.5	0	0	1.7	0.6	1	0.3168	0.3062	0.3247	0.0004877	0.0004109	0.0004656	0.000454733	2.2	2.3	2.1	2.2	0.1	3150	3013	3300	3154.3	143.5	4.5
						5	3974.88		3862.99	3918.9	79.1	1025.1	1081.1	1137	6.933	6.986	7.036	79.5	0	77.3	52.3	45.3
						15	4664.9	5348.73	4961.07	4991.6	342.9	335.1	-348.7	38.9	5.814	#NUM!	3.661	93.3	107	99.2	99.8	6.9
						30	4196.5	4146.8	4027.16	4123.5	87	803.5	853.2	972.8	6.689	6.749	6.88	83.9	82.9	80.5	82.4	1.7
						120	4290.74	4365.2	5832.54	4829.5	869.5	709.3	634.8	-832.5	6.564	6.453	#NUM!	85.8	87.3	116.7	96.6	17.4
						240	4411.6	4444.6	4590.8	4482.3	95.4	588.4	555.4	409.2	6.377	6.32	6.014	88.2	88.9	91.8	89.6	1.9
7	TEST	P-cresyl salicylate	607-88-5	5000	Control - Incubated in buffer + 4% BSA + Cofactors	0	48.74	83.94	64.73	65.8	17.6	4951.3	4916.1	4935.3	8.507	8.5	8.504	1	1.7	1.3	1.3	0.4
						15	73.44	118.16	124.85	105.5	28	4926.6	4881.8	4875.2	8.502	8.493	8.492	1.5	2.4	2.5	2.1	0.6
						240	593.15	549.99	599.3	580.8	26.9	4406.9	4450	4400.7	8.391	8.401	8.39	11.9	11	12	11.6	0.6
8	REF	PC - Benzyl salicylate		5000	Incubated in liver S9 + 4% BSA + Cofactors	0	0	0		0	0	5000	5000		8.517	8.517		0	0		0	0	0.01035	0.00595		0	0		0	67	116.5		91.8	35	103.4	59.5		81.5	31	38
						30	625.9	590.9		608.4	24.7	4374.1	4409.1		8.383	8.391		12.5	11.8		12.2	0.5
						240	4553	3775.8		4164.4	549.6	447	1224.2		6.103	7.11		91.1	75.5		83.3	11
8	REF	PC - 7-EC		5000	Incubated in liver S9 + 4% BSA + Cofactors	0	5375	5830.2		5602.6	321.9				8.59	8.671		107.5	116.6		112.1	6.4	0.004367	0.006567		0	0		0	158.7	105.5		132.1	37.6	43.7	65.7		54.7	15.6	28.5
						30	4719.4	4790.6		4755	50.3				8.459	8.474		94.4	95.8		95.1	1
						240	4401.2	4812.4		4606.8	290.8				8.39	8.479		88	96.2		92.1	5.8
8	TEST	Phenethyl salicylate	87-22-9	5000	Incubated in liver S9 + 4% BSA + Cofactors	0	0	0	0	0	0	5000	5000	5000	8.517	8.517	8.517	0	0	0	0	0	0.1042	0.1144	0.1073	0	0	0	0	6.7	6.1	6.5	6.4	0.3	1034.3	1136.1	1066.2	1078.9	52.1	4.8
						5	1977.2	1971	1897.5	1948.6	44.3	3022.8	3029	3102.5	8.014	8.016	8.04	39.5	39.4	38	39	0.8
						15	3949.2	4088.7	3989	4009	71.9	1050.8	911.3	1011	6.957	6.815	6.919	79	81.8	79.8	80.2	1.4
						30	4214	3933.8	4016.7	4054.8	143.9	786	1066.2	983.3	6.667	6.972	6.891	84.3	78.7	80.3	81.1	2.9
						120	4628.5	4802.1	5113.2	4847.9	245.6	371.5	197.9	-113.2	5.918	5.288	#NUM!	92.6	96	102.3	97	4.9
						240	5162.3	5343.8	5279.3	5261.8	92	-162.3	-343.8	-279.3	#NUM!	#NUM!	#NUM!	103.2	106.9	105.6	105.2	1.9
8	TEST	Phenethyl salicylate	87-22-9	5000	Control - Incubated in buffer + 4% BSA + Cofactors	0	0	0	0	0	0	5000	5000	5000	8.517	8.517	8.517	0	0	0	0	0
						15	0	0	0	0	0	5000	5000	5000	8.517	8.517	8.517	0	0	0	0	0
						240	0	0	0	0	0	5000	5000	5000	8.517	8.517	8.517	0	0	0	0	0
8	TEST	Phenyl salicylate	118-55-8	5000	Incubated in liver S9 + 4% BSA + Cofactors	0	35.5	35.7	38.2	36.5	1.5	4964.5	4964.3	4961.8	8.51	8.51	8.51	0.7	0.7	0.8	0.7	0.1	0.8958	0.7502		0	0	0	0	0.8	0.9	NA	0.9	0.5	8662.5	7700		8181.3	680.6	8.3
						5	4943.7	4883.4	5028.4	4951.8	72.8	56.3	116.6	-28.4	4.031	4.759	#NUM!	98.9	97.7	100.6	99.1	1.5
						15	5247.7	5416.4	5144.9	5269.7	137.1	-247.7	-416.4	-144.9	#NUM!	#NUM!	#NUM!	105	108.3	102.9	105.4	2.7
						30	4429.6	4388.6	4623.8	4480.7	125.6	570.4	611.4	376.2	6.346	6.416	5.93	88.6	87.8	92.5	89.6	2.5
						120	5114	5285.3	5990	5463.1	464.3	-114	-285.3	-990	#NUM!	#NUM!	#NUM!	102.3	105.7	119.8	109.3	9.3
						240	5400.7	5515.6	5274.8	5397	120.4	-400.7	-515.6	-274.8	#NUM!	#NUM!	#NUM!	108	110.3	105.5	107.9	2.4
8	TEST	Phenyl salicylate	118-55-8	5000	Control - Incubated in buffer + 4% BSA + Cofactors	0	33.7	32.8	28.9	31.8	2.6	4966.3	4967.2	4971.1	8.51	8.511	8.511	0.7	0.7	0.6	0.7	0.1
						15	55.2	59.3	52.9	55.8	3.2	4944.8	4940.7	4947.1	8.506	8.505	8.507	1.1	1.2	1.1	1.1	0.1
						240	744.2	600.9	594	646.4	84.8	4255.8	4399.1	4406	8.356	8.389	8.391	14.9	12	11.9	12.9	1.7
8	TEST	Potassium methoxysalicylate	152312-71-5	5000	Incubated in liver S9 + 4% BSA + Cofactors	0	0	0	0	0	0	5000	5000	5000	8.517	8.517	8.517	0	0	0	0	0							#DIV/0!	#DIV/0!	#DIV/0!	#DIV/0!	#DIV/0!	#DIV/0!	#DIV/0!	#DIV/0!	#DIV/0!	#DIV/0!	#DIV/0!
						5	0	0	0	0	0	5000	5000	5000	8.517	8.517	8.517	0	0	0	0	0
						15	0	0	0	0	0	5000	5000	5000	8.517	8.517	8.517	0	0	0	0	0
						30	0	0	0	0	0	5000	5000	5000	8.517	8.517	8.517	0	0	0	0	0
						120	0	0	0	0	0	5000	5000	5000	8.517	8.517	8.517	0	0	0	0	0
						240	0	0	0	0	0	5000	5000	5000	8.517	8.517	8.517	0	0	0	0	0
8	TEST	Potassium methoxysalicylate	152312-71-5	5000	Control - Incubated in buffer + 4% BSA + Cofactors	0	0	0	0	0	0	5000	5000	5000	8.517	8.517	8.517	0	0	0	0	0
						15	0	0	0	0	0	5000	5000	5000	8.517	8.517	8.517	0	0	0	0	0
						240	0	0	0	0	0	5000	5000	5000	8.517	8.517	8.517	0	0	0	0	0
8	TEST	Salicylic acid	69-72-7	5000	Incubated in liver S9 + 4% BSA + Cofactors	0	4560.3	4612.6	5017	4730	249.9	439.7	387.4	-17	6.086	5.959	#NUM!	91.2	92.3	100.3	94.6	5							#DIV/0!	#DIV/0!	#DIV/0!	#DIV/0!	#DIV/0!	#DIV/0!	#DIV/0!	#DIV/0!	#DIV/0!	#DIV/0!	#DIV/0!
						5	4941.4	4852.8	5198	4997.4	179.3	58.6	147.2	-198	4.071	4.992	#NUM!	98.8	97.1	104	100	3.6
						15	5202.6	5362.7	5371.3	5312.2	95	-202.6	-362.7	-371.3	#NUM!	#NUM!	#NUM!	104.1	107.3	107.4	106.3	1.9
						30	4242.7	4242.6	4269.6	4251.6	15.6	757.3	757.4	730.4	6.63	6.63	6.594	84.9	84.9	85.4	85.1	0.3
						120	4821	5440.3	5949.7	5403.7	565.2	179	-440.3	-949.7	5.187	#NUM!	#NUM!	96.4	108.8	119	108.1	11.3
						240	5008.1	5398.1	5492.6	5299.6	256.8	-8.1	-398.1	-492.6	#NUM!	#NUM!	#NUM!	100.2	108	109.9	106	5.1
8	TEST	Salicylic acid	69-72-7	5000	Control - Incubated in buffer + 4% BSA + Cofactors	0	5247.8	5648.9	5256	5384.2	229.2	-247.8	-648.9	-256	#NUM!	#NUM!	#NUM!	105	113	105.1	107.7	4.6
						15	5350.4	5634.8	5045.5	5343.6	294.7	-350.4	-634.8	-45.5	#NUM!	#NUM!	#NUM!	107	112.7	100.9	106.9	5.9
						240	5674.1	5915.7	5650.9	5746.9	146.6	-674.1	-915.7	-650.9	#NUM!	#NUM!	#NUM!	113.5	118.3	113	114.9	2.9
9	REF	PC - Benzyl salicylate	118-58-1	5000	Incubated in liver S9 + 4% BSA + Cofactors	0	0	0		0	0	5000	5000		8.517	8.517		0	0		0	0	0.004613	0.004688		0	0	0	0	150.2	147.8		149	1.7	46.1	46.9		46.5	0.6	1.3
						30	581.7	581.37		581.5	0.2	4418.3	4418.6		8.394	8.394		11.6	11.6		11.6	0
						240	3337.69	3365.46		3351.6	19.6	1662.3	1634.5		7.416	7.399		66.8	67.3		67.1	0.4
9	REF	PC - 7-EC		5000	Incubated in liver S9 + 4% BSA + Cofactors	0	5829.9	5975.1		5902.5	102.7				8.671	8.695		116.6	119.5		118.1	2.1	0.004667	0.004267		0	0	0	0	148.5	162.4		155.5	9.8	46.7	42.7		44.7	2.8	6.3
						30	5068.3	5257.83		5163.1	134				8.531	8.567		101.4	105.2		103.3	2.7
						120	5057	4928.3		4992.7	91				8.529	8.503		101.1	98.6		99.9	1.8
9	TEST	Butyloctyl salicylate	190085-41-7	5000	Incubated in liver S9 + 4% BSA + Cofactors	0	0	0	0	0	0	5000	5000	5000	8.517	8.517	8.517	0	0	0	0	0	0.001164	0.001179	0.001129	0	0	0	0	595.4	587.8	613.8	599	13.4	11.6	11.8	11.3	11.6	0.3	2.6
						5	38.86	34.04	44.11	39	5	4961.1	4966	4955.9	8.509	8.51	8.508	0.8	0.7	0.9	0.8	0.1
						15	57.26	61.99	58.17	59.1	2.5	4942.7	4938	4941.8	8.506	8.505	8.505	1.1	1.2	1.2	1.2	0.1
						30	112.99	95.32	143.7	117.3	24.5	4887	4904.7	4856.3	8.494	8.498	8.488	2.3	1.9	2.9	2.4	0.5
						120	556.34	543.24	572.75	557.4	14.8	4443.7	4456.8	4427.3	8.399	8.402	8.396	11.1	10.9	11.5	11.2	0.3
						240	1230.79	1245.76	1199.54	1225.4	23.6	3769.2	3754.2	3800.5	8.235	8.231	8.243	24.6	24.9	24	24.5	0.5
9	TEST	Butyloctyl salicylate	190085-41-7	5000	Control - Incubated in buffer + 4% BSA + Cofactors	0	0	0	0	0	0	5000	5000	5000	8.517	8.517	8.517	0	0	0	0	0
						15	0	0	0	0	0	5000	5000	5000	8.517	8.517	8.517	0	0	0	0	0
						240	0	0	0	0	0	5000	5000	5000	8.517	8.517	8.517	0	0	0	0	0
9	TEST	Cyclohexyl salicylate	25485-88-5	5000	Incubated in liver S9 + 4% BSA + Cofactors	0	0	0	0	0	0	5000	5000	5000	8.517	8.517	8.517	0	0	0	0	0	0.001384	0.001494	0.001341	0	0	0	0	500.7	463.9	516.8	493.8	27.1	13.8	14.9	13.4	14	0.8	5.7
						5	29.59	30.42	28.36	29.5	1	4970.4	4969.6	4971.6	8.511	8.511	8.511	0.6	0.6	0.6	0.6	0
						15	66.3	78.1	69.1	71.2	6.2	4933.7	4921.9	4930.9	8.504	8.501	8.503	1.3	1.6	1.4	1.4	0.2
						30	170.22	169.86	141.1	160.4	16.7	4829.8	4830.1	4858.9	8.483	8.483	8.489	3.4	3.4	2.8	3.2	0.3
						120	649.2	718.61	700.96	689.6	36.1	4350.8	4281.4	4299	8.378	8.362	8.366	13	14.4	14	13.8	0.7
						240	1425.96	1516.6	1368.54	1437	74.6	3574	3483.4	3631.5	8.181	8.156	8.197	28.5	30.3	27.4	28.7	1.5
9	TEST	Cyclohexyl salicylate	25485-88-5	5000	Control - Incubated in buffer + 4% BSA + Cofactors	0	0	0	0	0	0	5000	5000	5000	8.517	8.517	8.517	0	0	0	0	0
						15	0	0	0	0	0	5000	5000	5000	8.517	8.517	8.517	0	0	0	0	0
						240	0	0	0	0	0	5000	5000	5000	8.517	8.517	8.517	0	0	0	0	0
9	TEST	Ethylhexyl salicylate	118-60-5	5000	Incubated in liver S9 + 4% BSA + Cofactors	0	0	0	0	0	0	5000	5000	5000	8.517	8.517	8.517	0	0	0	0	0	0.003888	0.004394	0.004097	0	0	0	0	178.2	157.7	169.1	168.3	10.3	38.9	43.9	41	41.3	2.5	6.1
						5	120.73	106.24	130.22	119.1	12.1	4879.3	4893.8	4869.8	8.493	8.496	8.491	2.4	2.1	2.6	2.4	0.3
						15	293.11	322.68	289.5	301.8	18.2	4706.9	4677.3	4710.5	8.457	8.45	8.458	5.9	6.5	5.8	6.1	0.4
						30	607.62	599.35	579.04	595.3	14.7	4392.4	4400.7	4421	8.388	8.39	8.394	12.2	12	11.6	11.9	0.3
						120	1873.9	2050.1	1946.76	1956.9	88.5	3126.1	2949.9	3053.2	8.048	7.99	8.024	37.5	41	38.9	39.1	1.8
						240	3366.98	2942.83	3030.4	3113.4	223.9	1633	2057.2	1969.6	7.398	7.629	7.586	67.3	58.9	60.6	62.3	4.4
9	TEST	Ethylhexyl salicylate	118-60-5	5000	Control - Incubated in buffer + 4% BSA + Cofactors	0	0	0	0	0	0	5000	5000	5000	8.517	8.517	8.517	0	0	0	0	0
						15	0	0	0	0	0	5000	5000	5000	8.517	8.517	8.517	0	0	0	0	0
						240	0	0	0	0	0	5000	5000	5000	8.517	8.517	8.517	0	0	0	0	0
9	TEST	Homosalate	118-56-9	5000	Incubated in liver S9 + 4% BSA + Cofactors	0	0	0	0	0	0	5000	5000	5000	8.517	8.517	8.517	0	0	0	0	0	0.001926	0.002026	0.002019	0	0	0	0	359.8	342.1	343.2	348.4	9.9	19.3	20.3	20.2	19.9	0.6	3
						5	63.18	56.37	62.42	60.7	3.7	4936.8	4943.6	4937.6	8.504	8.506	8.505	1.3	1.1	1.2	1.2	0.1
						15	160.32	156.71	189.82	169	18.2	4839.7	4843.3	4810.2	8.485	8.485	8.478	3.2	3.1	3.8	3.4	0.4
						30	292.13	321.48	305.58	306.4	14.7	4707.9	4678.5	4694.4	8.457	8.451	8.454	5.8	6.4	6.1	6.1	0.3
						120	1038.98	1082.9	1087.01	1069.6	26.6	3961	3917.1	3913	8.284	8.273	8.272	20.8	21.7	21.7	21.4	0.5
						240	1753.47	1702.29	1718.61	1724.8	26.1	3246.5	3297.7	3281.4	8.085	8.101	8.096	35.1	34	34.4	34.5	0.6
9	TEST	Homosalate	118-56-9	5000	Control - Incubated in buffer + 4% BSA + Cofactors	0	0	0	0	0	0	5000	5000	5000	8.517	8.517	8.517	0	0	0	0	0
						15	0	0	0	0	0	5000	5000	5000	8.517	8.517	8.517	0	0	0	0	0
						240	0	0	0	0	0	5000	5000	5000	8.517	8.517	8.517	0	0	0	0	0
