# Supplementary material for: In vitro to in vivo extrapolation to derive a metabolism factor for estimating the aggregate exposure to salicylic acid after dermal exposure of its esters
Source: Arch Toxicol. 2024 Apr 24;98(7):2199–211. doi: 10.1007/s00204-024-03749-8 (PMC11169020; doi:10.1007/s00204-024-03749-8)
Supplement: Supplementary file 2 — Supplementary file2 (XLSX 72 KB) [file 204_2024_3749_MOESM2_ESM.xlsx]

## Sheet: Sheet1
Supplementary Table 1. Predicted values for plasma half-lives and associated metabolism factors for all chemically defined salicylic esters.
Structure	Substance	CAS number	In vitro CLint using PHH (measured data from Cosmetics Europe LRSS Program) µL/min/million cells	Fup predicted using ADMET Predictor (measured values from LRSS or from ECHA#)	Blood to plasma ratio in human (Rbp) (predicted using ADMET Predictor)	Metabolism Factor (% of substance metabolised in 24 h)										Ratio of In vitro CLint using S9 + in silico fup to in silico only
						In silico Only		In vitro CLint using S9 + in silico fup		In vitro CLint using PHH + in silico fup		In vitro CLint using PHH + in vitro fup		In vitro CLint using S9 + in vitro fup
						Half-life (h)	% converted in 24 h	Half-life (h)	% converted in 24 h	Half-life (h)	% converted in 24 h	Half-life (h)	% converted in 24 h	Half-life (h)	% converted in 24 h
	(4Z)-HEPT-4-EN-2-YL SALICYLATE	873888-84-7		6	0.817	50.25	28.1835	9.26	83.4121							2.95961
	1,3-DIMETHYL-3-BUTENYL SALICYLATE	80118-10-1		9	0.865	39.45	34.406	5.06	96.2659							2.79794
	2-ISOPENTENYL SALICYLATE	68555-58-8		11.1	0.892	36.16	36.875	5.91	94.0084							2.54938
	2-METHYLBUTYL SALICYLATE	51115-63-0		7.5	0.853	45.65	30.5397	4.52	97.4788							3.19187
	ACETAMINOSALOL	118-57-0		4.6	0.697	21.97	53.1019	0.75	100							1.88317
	AMYL SALICYLATE	2050-08-0		6.2	0.827	58.38	28.1457	5.84	94.21							3.34723
	BENZYL SALICYLATE	118-58-1		5.1 (0.66%)	0.811	30.33	42.2175	4.87	96.7154	7.38	89.5036	10.39	79.8327	3.74	98.8298	2.29088
	BUTYL SALICYLATE	2052-14-4		8	0.877	37.83	35.5799	5.73	94.5154							2.65643
	BUTYLOCTYL SALICYLATE	190085-41-7	8.90 ± 0.43	3.2 (<0.2)	0.682	18.84	58.6455	15.53	65.7398	259	6.22106	72.65	20.4657	92	16.5415	1.12097
	CIS-3-HEXENYL SALICYLATE	65405-77-8		4.2	0.809	47.51	29.5416	5.07	96.2416							3.25783
	CYCLOHEXYL SALICYLATE	25485-88-5	97.8 ± 2.1	6.0 (<1.5)	0.929	47.96	29.3098	6.89	91.0583	9.43	82.866	16.73	63.0037	10.3	80.1129	3.10676
	ETHYL SALICYLATE	118-61-6		16.9	1.017	8.89	84.6071	1.13	100							1.18193
	ETHYLHEXYL SALICYLATE	118-60-5	230 ± 70	4.4 (0.2 ± 0.01)	0.748	44.45	31.2197	9.71	81.9719	12.12	74.6545	26.16	47.0549	12.96	72.2963	2.62565
	GLYCOL SALICYLATE	87-28-5		34.3	1.001	1.55	99.9978	0.28	100							1.00002
	HEXYL SALICYLATE	6259-76-3		5.1	0.788	51.23	27.7272	6.37	92.6579							3.34177
	HOMOSALATE	118-56-9	102 ± 16	5.9 (<0.2)	0.927	29.95	42.6182	10.08	80.8017	13.56	70.6773	27.28	45.6544	14.7	67.7505	1.89594
	ISOAMYL SALICYLATE	87-20-7	>300	7.7 (1.9 ± 0.95)	0.87	43.24	31.9363	6.07	93.5469	5.54	95.0352	6.22	93.106	6.39	92.5976	2.92918
	ISOBUTYL SALICYLATE	87-19-4		9.7	0.914	29.4	43.2114	4.85	96.7613							2.23926
	ISODECYL SALICYLATE	85252-25-1		3.6	0.713	17.27	61.8354	18.26	59.7893							0.96691
	ISOPROPOXYETHYL SALICYLATE	79915-74-5		13.1	0.844	19.66	57.0941	2	99.9756							1.75107
	ISOPROPYLBENZYL SALICYLATE	94134-93-7		4	0.765	34.69	38.0937	7.91	87.7923							2.30464
	ISOTRIDECYL SALICYLATE	1863871-63-9		3	0.675	15.36	66.1436	23.32	51.0004							0.771056
	MENTHYL SALICYLATE	89-46-3		5.1	0.846	39.5	34.371	9.01	84.22							2.45032
	METHYL SALICYLATE	119-36-8		24.8 (0.4#)	1.087	3.66	98.9382	0.62	100							1.01073
	P-CRESYL SALICYLATE	607-88-5		3.9	0.823	74.97	19.9001	4.76	96.9647							4.87257
	PHENETHYL SALICYLATE	87-22-9		4.3	0.79	36.94	36.2588	4.26	97.986							2.70241
	PHENYL SALICYLATE	118-55-8		4.3	0.844	49.01	28.7825	3.48	99.1607							3.44517
